# Supplementary material for: Urinary N‐Telopeptide as Predictor of Onset of Menopause‐Related Bone Loss in Pre‐ and Perimenopausal Women
Source: JBMR Plus. 2018 Dec 30;3(4):e10116. doi: 10.1002/jbm4.10116 (PMC6478585; doi:10.1002/jbm4.10116)
Supplement: Supplementary file 1 — Supporting Information S1. [file JBM4-3-na-s001.xlsx]

## Sheet: Sheet1
	Allowed range	Enter patient values
Race/Ethnicity
Black (0: no, 1: yes)	0 or 1	0
White (0: no, 1: yes)	0 or 1	0
Chinese (0: no, 1: yes)	0 or 1	1
Japanese (0: no, 1: yes)	0 or 1	0
U-NTX (nM BCE/mM Cr)	5 to 61	99
Age (years)	42 to 52	50
BMI (kg/m2)	15 to 39	36
Your 3-4 Year Probability of Bone Loss in the Lumbar Spine		0.99	0	0	0.99	0
This calculator provides the probably that women between ages 42 and 52, who are having less predictable periods at least once every 3 months (early perimenopause) will lose bone in the lumbar spine over the next 3-4 years. For each individual, enter race/ethnicity as well as measured values for U-NTX, age, BMI for your patient.			Black	White	Chinese	Japanese
